# Supplementary material for: Long-term in vivo application of a potassium channel-based optogenetic silencer in the healthy and epileptic mouse hippocampus
Source: BMC Biol. 2022 Jan 14;20:18. doi: 10.1186/s12915-021-01210-1 (PMC8760681; doi:10.1186/s12915-021-01210-1)
Supplement: Supplementary file 3 — Additional file 3. Spreadsheets of numerical data in Figs. 5, 6, 7 and Fig. S2. [file 12915_2021_1210_MOESM3_ESM.xlsx]

## Sheet: Fig. 5
Figure 5C
	saline PACK	Average number of GS in 3 h
	animal ID	ref/pre	stim	post
	PK15	0.642857	0.6	0.6
	PK22	0.166667	0.6	0.5
	PK23	0	0	0
	PK24	0	0.6	0
	PK27	0.230769	0	0
	PK43	0.176471	0	0
Figure 5D
	saline bPAC	Average number of GS in 3 h
	animal ID	ref/pre	stim	post
	PK31	0	4.5	0.75
	PK32	1.3125	1.5	1.2
	PK33	0.176471	3.75	0
	PK36	0	0.75	0
	PK37	0.2	0	0
	PK42	0	0.6	0
Figure 5E
	Total count of GS in all recordings
	PACK	bPAC	mCherry	saline
	5	9	0	0
	2	12	0	0
	0	6	0	0
	1	1	0	0
	1	1		0
	1	1		0
				0

## Sheet: Fig. 6
Figure 6B
	saline PACK	Mean CA1 width (µm)
	animal ID	saline	PACK
	PK8	61.1	74.39
	PK14	60.51	68.61
	PK15	63.31	74.68
	PK22	62.2733	69.7678
	PK23	58.6378	79.0911
	PK24	59.5778	60.3321
	PK27	59.4222	75.3389
	PK43	60.62	71.1
Figure 6C
	saline bPAC	Mean CA1 width (µm)
	animal ID	saline	bPAC
	PK31	66.4167	78.0889
	PK32	67.0311	87.3133
	PK33	61.8689	88.9878
	PK36	65.4878	88.3211
	PK37	67.7089	88.3211
	PK42	63.1587	77.3238
Figure 6D
	saline mCherry	Mean CA1 width (µm)
	animal ID	saline	mCherry
	PK58	72.2472	69.5434
	PK59	72.9964	79.5419
	PK60	71.521	72.2672
	PK61	59.6406	62.4727
Figure 6E
	Cell dispersion (µm)
	PACK	bPAC	mcherry
	13.29	11.67	-2.7
	8.1	20.28	6.55
	11.37	27.12	0.75
	7.49444	22.83	2.83
	20.4533	20.61
	0.754347	14.17
	15.9167
	10.48
Figure 6G
	saline PACK	GFAP intensity
	animal ID	saline	PACK
	PK22	4.452	9.78633
	PK23	3.36833	8.968
	PK24	2.74567	6.988
	PK27	2.821	8.87433
	PK43	4.706	8.87433
Figure 6H
	saline bPAC	GFAP intensity
	animal ID	saline	bPAC
	PK31	4.373	7.39967
	PK32	4.11433	10.2593
	PK33	2.26867	14.5523
	PK36	3.27833	13.1753
	PK37	3.87667	12.8
	PK42	4.461	11.5363
Figure 6I
	saline mCherry	GFAP intensity
	animal ID	saline	mCherry
	PK58	2.26467	3.01967
	PK59	2.65867	3.88933
	PK60	2.982	3.285
	PK61	4.67467	5.72033
Figure 6J	correlation	Fluorescence intensity
	animal ID	mCherry	GFAP
	PK22	31.22	9.78633
	PK23	33.1367	8.968
	PK24	23.0003	6.988
	PK27	37.5193	8.87433
	PK43	28.3083	8.87433
	PK31	108.434	7.39967
	PK32	82.23	10.2593
	PK33	100.278	14.5523
	PK36	86.3833	13.1753
	PK37	69.189	12.8
	PK42	112.058	11.5363
	PK58	49.3777	3.01967
	PK59	75.7083	3.88933
	PK60	58.53	3.285
	PK61	59.6297	5.72033

## Sheet: Fig. 7
Figure 7F
	kainate PACK	Burst ratio in Hci
	animal ID	pre	0.1 Hz	Post
	PK3	0.181149	0.231885	0.25649
	PK7	0.122795	0.150114	0.128762
	PK18	0.250653	0.165157	0.20138
	PK19	0.122797	0.190704	0.199455
	PK35	0.267353	0.18588	0.233768
Figure 7G
	kainate PACK	Burst ratio in HCc
	animal ID	pre	0.1 Hz	Post
	PK3	0	0	0
	PK7	0	0	0
	PK18	0	0	0
	PK19	0	0	0
	PK35	0	0	0
Figure 7I
	kainate bPAC	Burst ratio in Hci
	animal ID	pre	0.1 Hz	Post
	PK30	0.0174908	0	0.00504972
	PK45	0.167255	0.0714916	0.23854
	PK49	0.139718	0.139194	0.143154
Figure 7J
	kainate bPAC	Burst ratio in HCc
	animal ID	pre	0.1 Hz	Post
	PK30	0	0	0
	PK45	0	0	0
	PK49	0	0	0
Figure 7L
		Burst ratio in Hci (33-36d post kainate)
		PACK	bPAC	no virus
		0.238953	0.0136558	0.102402
		0.104693	0.137471	0.202018
		0.253221	0.176956	0.161822
		0.152948		0.0305727
		0.209065		0.174941
Figure 7M
		Burst ratio in HCc (33-36d post kainate)
		PACK	bPAC	no virus
		0	0	0.0293723
		0	0	0.101468
		0	0	0.259321
		0		0.15765
		0		0.0475098

## Sheet: Fig. S2
Figure S2F
		line length (mV/s)
	animal ID	1st h	2nd h	3rd h
	PK58	25.7352	22.2966	20.29
	PK60	26.0238	21.8836	20.7207
	PK61	26.0284	23.8554	23.6644
Figure S2I
		power (AUC of PSD plot)
oscillation	animal ID	1st h	2nd h	3rd h
delta	PK58	0.0615466	0.0974883	0.11492
	PK60	0.0459787	0.129891	0.140176
	PK61	0.0847973	0.14586	0.111421
theta	PK58	0.208634	0.210962	0.199939
	PK60	0.193814	0.206322	0.210019
	PK61	0.23159	0.257886	0.235343
beta	PK58	0.0580586	0.0633441	0.0660352
	PK60	0.0480049	0.0631272	0.0679495
	PK61	0.0726516	0.0880301	0.0767212
gamma	PK58	0.0649093	0.0508528	0.0430492
	PK60	0.0606291	0.0427288	0.0392553
	PK61	0.0627154	0.044017	0.0451158
Figure S2K		line length (mV/s)
	animal ID	pre	0.1 Hz	post
	PK58	0	-4.9431	-4.78816
	PK60	0	-1.44387	-2.17781
	PK61	0	1.41905	1.07438
Figure S2N
		power (AUC of PSD plot)
oscillation	animal ID	pre	0.1 Hz	post
delta	PK58	0.0696242	0.135192	0.116944
	PK60	0.114317	0.103149	0.133063
	PK61	0.147531	0.111706	0.125486
theta	PK58	0.208716	0.2087	0.204995
	PK60	0.191456	0.186965	0.214104
	PK61	0.285399	0.273178	0.289562
beta	PK58	0.0425204	0.0484154	0.0477803
	PK60	0.0455693	0.0463469	0.0532337
	PK61	0.0620844	0.0576494	0.0598752
gamma	PK58	0.0614647	0.0422317	0.0426809
	PK60	0.0527764	0.0462156	0.0420702
	PK61	0.0507281	0.0572222	0.054831
